# Supplementary material for: Enhancing the Conjugation of Nickel(II) Schiff Bases for High-Contrast Electrochromism
Source: Molecules. 2026 Apr 26;31(9):1433. doi: 10.3390/molecules31091433 (PMC13165144; doi:10.3390/molecules31091433)
Supplement: Supplementary file 1 [file molecules-31-01433-s001.zip]

Archive with 1 entries (1 files):
- molecules-4257613-supplementary.pdf
